# Supplementary material for: A large accessory protein interactome is rewired across environments
Source: eLife. 2020 Sep 14;9:e62365. doi: 10.7554/eLife.62365 (PMC7577743; doi:10.7554/eLife.62365)
Supplement: Supplementary file 2. [file elife-62365-supp2.xlsx]

## Sheet: Sheet1
Name	Sequence	Use
oSL368	CGGGATCCATGGGCGGTGGCGGATCAGGAGG	Forward primer for amplifying linker-F[1,2] or linker-F[3]
oSL369	CGGGATCCATGGTTCGACCATTGAACTGCATCGTCG	Forward primer for amplifying F[1,2]
oSL370	CGGGATCCATGAGTAAAGTAGACATGGTTTGGATAGTCGGAGGCAG	Forward primer for amplifying F[3]
oSL373	CCGCTCGAGTCGACACTGGATGGCGGCGT	Reverse primer for amplifying linker-F[1,2], F[1,2], linker-F[3], or F[3]
oSL378	TATCCTCATAAGCAGCAATCAATTCTATCTATACTTTAAACATAGCTTCAAAATGTTTCTACTCCTTTTTTACTCTTCCA	Forward primer for amplifying DHFR fragment that was inserted into HO locus
oSL379	ACTTTTATTACATACAACTTTTTAAACTAATATACACATTTCGACACTGGATGGCGGCG	Reverse primer for amplifying DHFR fragment that was inserted into HO locus
